# Supplementary material for: Systematic Review and Network Meta-Analysis of Noninvasive Brain Stimulation on Dysphagia after Stroke
Source: Neural Plast. 2021 Nov 3;2021:3831472. doi: 10.1155/2021/3831472 (PMC8580697; doi:10.1155/2021/3831472)
Supplement: Supplementary Materials — Supplementary 1. S1: the funnel plot of the included studies. [file 3831472.f1.zip]

Archive with 3 entries (3 files):
- 3831472.f1/the funnel plot of the included studies.eps
- 3831472.f1/the funnel plot of the included studies.pdf
- 3831472.f1/the funnel plot of the included studies.png
